# Supplementary material for: Upconversion Luminescence Response of a Single YVO4:Yb, Er Particle
Source: Micromachines (Basel). 2023 May 19;14(5):1075. doi: 10.3390/mi14051075 (PMC10221738; doi:10.3390/mi14051075)
Supplement: Supplementary file 1 [file micromachines-14-01075-s001.zip]

Archive with 1 entries (1 files):
- micromachines-2396116-Supplementary Material.pdf
